# Supplementary material for: Kidney Function-Dependence of Vitamin K-Status Parameters: Results from the TransplantLines Biobank and Cohort Studies
Source: Nutrients. 2021 Aug 31;13(9):3069. doi: 10.3390/nu13093069 (PMC8467091; doi:10.3390/nu13093069)
Supplement: Supplementary file 1 [file nutrients-13-03069-s001.zip]

Archive with 1 entries (1 files):
- nutrients-1348911-SI.pdf
